# Supplementary material for: Oxygen-Dependent Interactions between the Ruthenium Cage and the Photoreleased Inhibitor in NAMPT-Targeted Photoactivated Chemotherapy
Source: J Med Chem. 2024 Jun 26;67(13):11086–102. doi: 10.1021/acs.jmedchem.4c00589 (PMC11247496; doi:10.1021/acs.jmedchem.4c00589)
Supplement: Supplementary file 2 — jm4c00589_si_002.csv [file jm4c00589_si_002.csv]

Compound	SMILE
1	OC(C1=CC=C(CNC(OCC2=CC=CC=C2)=O)C=C1)=O
2	O=C(NC1=CC=CN=C1)C2=CC=C(CNC(OCC3=CC=CC=C3)=O)C=C2
3	NCC1=CC=C(C(NC2=CC=CN=C2)=O)C=C1
4	Cl[Ru]123(Cl[Ru]45(Cl)(Cl3)[N]6=C(C7=[N]5C=CC=C7)C=CC=C6C8=CC=CC=[N]84)[N]9=C(C%10=[N]2C=CC=C%10)C=CC=C9C%11=CC=CC=[N]%111
5	Cl[Ru+]123([N]4=C(C=CC=C5)C5=CC=C4C6=CC=C(C=CC=C7)C7=[N]63)[N]8=C(C9=[N]2C=CC=C9)C=CC=C8C%10=CC=CC=[N]%101.[Cl-]
STF-31	O=C(NC1=CC=CN=C1)C2=CC=C(CNS(C3=CC=C(C(C)(C)C)C=C3)(=O)=O)C=C2
Ru-STF-31	O=C(C1=CC=C(CNS(C2=CC=C(C(C)(C)C)C=C2)(=O)=O)C=C1)NC3=C[N]([Ru+2]456([N]7=C(C=CC=C8)C8=CC=C7C9=CC=C(C=CC=C%10)C%10=[N]96)[N]%11=C(C%12=[N]5C=CC=C%12)C=CC=C%11C%13=CC=CC=[N]%134)=CC=C3.[Cl-].[Cl-]
Ru-Py	C1(C2=CC=CC=[N]23)=CC=CC(C4=[N]5C=CC=C4)=[N]1[Ru+2]356([N]7=C(C=CC=C8)C8=CC=C7C9=CC=C(C=CC=C%10)C%10=[N]96)[N]%11=CC=CC=C%11.[Cl-].[Cl-]
